# Supplementary material for: Unified Synthesis and Biological Evaluation of Makaluvamine J and Its Analogs
Source: Molecules. 2024 Mar 20;29(6):1389. doi: 10.3390/molecules29061389 (PMC10976149; doi:10.3390/molecules29061389)
Supplement: Supplementary file 1 [file molecules-29-01389-s001.zip]

Archive with 1 entries (1 files):
- molecules-2886988-supplementary.pdf
